# Supplementary material for: Three-Dimensional Macroporous rGO-Aerogel-Based Composite Phase-Change Materials with High Thermal Storage Capacity and Enhanced Thermal Conductivity
Source: Materials (Basel). 2023 Jul 7;16(13):4878. doi: 10.3390/ma16134878 (PMC10343296; doi:10.3390/ma16134878)
Supplement: Supplementary file 1 [file materials-16-04878-s001.zip]

Archive with 1 entries (1 files):
- materials-2464022-supplementary.docx
